# Supplementary material for: Linked-read sequencing of gametes allows efficient genome-wide analysis of meiotic recombination
Source: Nat Commun. 2019 Sep 20;10:4310. doi: 10.1038/s41467-019-12209-2 (PMC6754367; doi:10.1038/s41467-019-12209-2)
Supplement: Supplementary file 5 — Supplementary Data 1 [file 41467_2019_12209_MOESM5_ESM.xlsx]

## Sheet: Suppl_Data_1_Sequencing_summary
Supplementary Data 1 Sequencing summary
Library type		Col x Ler F2 recombinants							Col x Ler F1 pollen
10X	Pool size	50			200		1,250		est. 3,000 (grains)
	Pool label	P50L25	P50L40	P50L75	P200R1	P200R2	P1250R1	P1250R2	P8000
	DNA loading (ng)	0.25	0.40	0.75	0.75	0.75	0.75	0.75	1.00
	Pool read pairs	83,748,224	104,837,492	212,349,913	194,427,497	176,925,275	168,241,558	171,901,402	319,864,318
	Genome base coverage (average)	173x	216x	436x	399x	364x	346x	354x	659x
	Molecule base coverage (average)	0.16x	0.13x	0.12x	0.11x	0.10x	0.12x	0.13x	0.26x
Illumina	Individual (50)	each F2 with 5x (average)			NA
Note: the 50 individuals for making Illumina WGS libraries were the same 50 individuals for creating the three P50 10X libraries.
