# Supplementary material for: Linked-read sequencing of gametes allows efficient genome-wide analysis of meiotic recombination
Source: Nat Commun. 2019 Sep 20;10:4310. doi: 10.1038/s41467-019-12209-2 (PMC6754367; doi:10.1038/s41467-019-12209-2)
Supplement: Supplementary file 6 — Supplementary Data 2 [file 41467_2019_12209_MOESM6_ESM.xlsx]

## Sheet: Suppl_Data_2_50F2_benchmark_COs
Supplementary Data 2 Benchmark COs determined in 50 F2 using individual whole genome reconstruction
Chr	CO start	CO end	transition type	sample sequencing ID	note (15 of 415 were removed from benchmark set according to marker density - see Table S4)
1	174816	176493	CL_CC	3397_U_run475_GTACCAGA_S149	>10 kb distance between some markers
1	182057	183623	CL_LL	3397_E_run475_CGTGATTC_S133
1	183623	207856	CL_CC	3397_O_run475_CGTCGGAC_S143	>10 kb distance between some markers
1	467517	468404	LL_CL	3397_AS_run475_AGGACTGT_S173
1	495169	523868	CC_CL	3397_AE_run475_GATCGCAC_S159	>10 kb distance between some markers
1	875159	922673	CC_CL	3397_H_run475_AGTGTTCG_S136	>10 kb distance between some markers
1	875159	922673	CC_CL	3397_C_run475_GCCGAGCT_S131	>10 kb distance between some markers
1	1022802	1064221	LL_CL	3397_AO_run475_CTAGACCT_S169	>10 kb distance between some markers
1	1143653	1143832	CL_LL	3397_S_run475_AGACACCT_S147
1	1143832	1144061	LL_CL	3397_F_run475_CCGAACTA_S134
1	1478069	1478246	CC_CL	3397_AR_run475_ATTCGTCG_S172
1	1886411	1886956	CL_CC	3397_K_run475_TGGTGTCA_S139
1	2521015	2521379	CC_CL	3397_X_run475_CGGTAAGC_S152
1	3395748	3406508	CL_CC	3397_P_run475_CCAGTTAT_S144	>10 kb distance between some markers
1	4373233	4374375	CL_LL	3397_T_run475_TGGACAAG_S148
1	4857771	4859205	CC_CL	3397_L_run475_GTCCGCGA_S140	>10 kb distance between some markers
1	5529262	5530664	LL_CL	3397_Q_run475_CAAGTGGA_S145
1	6017009	6017454	CC_CL	3397_G_run475_CAATATCG_S135
1	6735693	6737527	CL_CC	3397_J_run475_AATGCTTA_S138
1	7061094	7061990	CL_CC	3397_AG_run475_CGCTCGAA_S161
1	7789502	7789705	CC_CL	3397_AD_run475_GGTCAACT_S158
1	8180557	8181523	CL_CC	3397_AC_run475_TCTTCGGA_S157
1	8257876	8260698	CL_LL	3397_G_run475_CAATATCG_S135
1	8284957	8285022	LL_CL	3397_B_run475_GTCTATAA_S130
1	8977128	8985127	LL_CL	3397_AM_run475_GGCTTGTA_S167
1	9392614	9393232	CL_CC	3397_AE_run475_GATCGCAC_S159
1	9730682	9739614	CC_CL	3397_J_run475_AATGCTTA_S138
1	9828656	9829225	CC_CL	3397_I_run475_AGAGCTCA_S137
1	9888445	9888610	CL_LL	3397_AX_run475_CTGCGTGA_S178
1	9973566	9974071	CC_CL	3397_AN_run475_GAGTCTCC_S168
1	10060962	10060994	CL_LL	3397_AB_run475_ACTTCAGC_S156
1	10085369	10085786	LL_CL	3397_AT_run475_ACTCAAGT_S174
1	10810554	10811037	CL_LL	3397_X_run475_CGGTAAGC_S152
1	10855044	10856145	CL_CC	3397_AK_run475_ACTGCATT_S165
1	11107706	11107737	CC_CL	3397_U_run475_GTACCAGA_S149
1	11353223	11353249	CL_CC	3397_B_run475_GTCTATAA_S130
1	11738765	11741323	LL_CL	3397_S_run475_AGACACCT_S147
1	11776350	11776861	CL_LL	3397_R_run475_AGTACGGC_S146
1	11830599	11831935	CC_CL	3397_AK_run475_ACTGCATT_S165
1	11941494	11942239	LL_CL	3397_AH_run475_CATTGCCT_S162
1	11990897	12002270	CL_CC	3397_C_run475_GCCGAGCT_S131	>10 kb distance between some markers
1	12126970	12128375	CC_CL	3397_B_run475_GTCTATAA_S130	>10 kb distance between some markers
1	12421398	12422113	CC_CL	3397_AQ_run475_CATGGACC_S171
1	12575004	12575465	CC_CL	3397_AV_run475_TACATGTA_S176
1	12974082	12974439	LL_CL	3397_Y_run475_CCAGCGTG_S153
1	13030601	13035737	CL_CC	3397_AO_run475_CTAGACCT_S169
1	13048184	13048611	CL_LL	3397_AV_run475_TACATGTA_S176
1	13079789	13080079	CL_CC	3397_AU_run475_TTCGACTA_S175
1	13897387	13898385	CC_CL	3397_Z_run475_CAACTCGG_S154
1	16130037	16130214	CL_CC	3397_A_run475_TGTTCGAG_S129
1	16130399	16130483	CC_CL	3397_K_run475_TGGTGTCA_S139
1	16131481	16131671	BRK16053081_CL_CC	3397_AH_run475_CATTGCCT_S162
1	16402278	16402441	BRK16353780_CL_CC	3397_AT_run475_ACTCAAGT_S174
1	16461877	16462258	BRK16380450_CL_LL	3397_V_run475_GATCTTGC_S150
1	16473701	16473766	BRK16633314_CC_CL	3397_AU_run475_TTCGACTA_S175
1	16701174	16701576	BRK16627791_LL_CL	3397_V_run475_GATCTTGC_S150
1	16892318	16893212	BRK16887597_CC_CL	3397_AP_run475_CGCAGTAC_S170
1	17225164	17225250	BRK17436584_CC_CL	3397_AO_run475_CTAGACCT_S169
1	17250705	17250909	BRK17116794_CL_LL	3397_AM_run475_GGCTTGTA_S167
1	17268211	17268869	BRK17201977_CC_CL	3397_O_run475_CGTCGGAC_S143
1	17273263	17273576	BRK17123604_CL_LL	3397_K_run475_TGGTGTCA_S139
1	17577920	17578574	BRK17442396_CL_CC	3397_M_run475_GCATGAAC_S141
1	17690386	17690459	BRK17593539_CL_LL	3397_AQ_run475_CATGGACC_S171
1	18394336	18394803	BRK18346189_LL_CL	3397_AA_run475_AGGCTCTT_S155
1	18755442	18755751	BRK18671030_CL_LL	3397_AR_run475_ATTCGTCG_S172
1	18919208	18920429	BRK18706972_CL_CC	3397_Y_run475_CCAGCGTG_S153
1	19205079	19205462	BRK19076662_LL_CL	3397_AM_run475_GGCTTGTA_S167
1	19795070	19795860	BRK19544642_CL_CC	3397_W_run475_CTCAGATT_S151
1	20510777	20511279	BRK20156404_LL_CL	3397_AX_run475_CTGCGTGA_S178
1	20677756	20678791	BRK20161643_CL_LL	3397_H_run475_AGTGTTCG_S136
1	20954140	20954459	BRK20933248_CC_CL	3397_AT_run475_ACTCAAGT_S174
1	21604197	21604411	BRK21488187_CL_LL	3397_J_run475_AATGCTTA_S138
1	22064966	22065951	BRK21929324_CL_CC	3397_L_run475_GTCCGCGA_S140
1	22957942	22958328	BRK22974862_CC_CL	3397_M_run475_GCATGAAC_S141
1	22983668	22983941	BRK23331452_CC_CL	3397_AC_run475_TCTTCGGA_S157
1	23694410	23694575	BRK23516892_CL_CC	3397_AL_run475_TCAGACGA_S166
1	23701572	23701793	BRK23609791_LL_CL	3397_E_run475_CGTGATTC_S133
1	23789440	23789805	BRK23753258_LL_CL	3397_AB_run475_ACTTCAGC_S156
1	24595149	24595442	BRK24387132_CL_CC	3397_Q_run475_CAAGTGGA_S145
1	24739724	24740049	BRK24679406_CC_CL	3397_D_run475_CTGACTGG_S132
1	24759684	24759985	BRK24667048_CL_LL	3397_AC_run475_TCTTCGGA_S157
1	24853816	24853896	BRK24823827_CC_CL	3397_P_run475_CCAGTTAT_S144
1	25487427	25497948	BRK25371149_CL_CC	3397_AX_run475_CTGCGTGA_S178	>10 kb distance between some markers
1	25949618	25950125	BRK25766822_CL_LL	3397_AW_run475_GCGCTTGA_S177
1	25972314	25972953	BRK25809132_CL_CC	3397_AA_run475_AGGCTCTT_S155
1	26243213	26243846	BRK26203288_CC_CL	3397_W_run475_CTCAGATT_S151
1	26349989	26351588	BRK26245471_CL_LL	3397_AO_run475_CTAGACCT_S169
1	26540361	26540467	BRK26399043_CL_LL	3397_AP_run475_CGCAGTAC_S170
1	26802636	26802828	BRK26582699_CL_LL	3397_AU_run475_TTCGACTA_S175
1	27084876	27085634	BRK26931769_LL_CL	3397_AV_run475_TACATGTA_S176
1	27540843	27541672	BRK27432462_LL_CL	3397_AJ_run475_AGGATTAC_S164
1	27856136	27857058	BRK27787739_CC_CL	3397_Y_run475_CCAGCGTG_S153
1	28329676	28329802	BRK28188050_LL_CL	3397_AW_run475_GCGCTTGA_S177
1	28845358	28845782	BRK28520675_LL_CL	3397_H_run475_AGTGTTCG_S136
1	29366535	29366830	BRK29137643_CL_LL	3397_F_run475_CCGAACTA_S134
1	29640200	29641382	BRK29492475_CL_LL	3397_Z_run475_CAACTCGG_S154
1	29707434	29708256	BRK29636256_CC_CL	3397_Q_run475_CAAGTGGA_S145
1	29812914	29813869	BRK29634485_CC_CL	3397_AX_run475_CTGCGTGA_S178
2	108976	109572	BRK492529_LL_CL	3397_F_run475_CCGAACTA_S134
2	175195	175875	BRK138852_CC_CL	3397_E_run475_CGTGATTC_S133
2	191484	191701	BRK81563_CL_LL	3397_AK_run475_ACTGCATT_S165
2	242802	242970	BRK83034_CL_CC	3397_AO_run475_CTAGACCT_S169
2	258528	258609	BRK98463_CL_CC	3397_S_run475_AGACACCT_S147
2	259244	259399	BRK92517_CL_CC	3397_Q_run475_CAAGTGGA_S145
2	261186	261747	BRK179610_LL_CL	3397_AC_run475_TCTTCGGA_S157
2	276195	276225	BRK259888_CC_CL	3397_AU_run475_TTCGACTA_S175
2	290826	290926	BRK204042_CL_LL	3397_AI_run475_ATTGACTC_S163
2	354285	354421	BRK224871_CL_CC	3397_N_run475_CTCAGGCG_S142
2	680793	681239	BRK553360_CL_CC	3397_AG_run475_CGCTCGAA_S161
2	834082	834285	BRK733525_CL_LL	3397_AP_run475_CGCAGTAC_S170
2	1012506	1025524	BRK959922_CC_CL	3397_I_run475_AGAGCTCA_S137
2	1364725	1365254	BRK1279649_LL_CL	3397_P_run475_CCAGTTAT_S144
2	1663594	1667819	CC_CL	3397_B_run475_GTCTATAA_S130
2	1664984	1666106	BRK1587442_LL_CL	3397_J_run475_AATGCTTA_S138
2	2112678	2113902	BRK1928525_CL_CC	3397_AA_run475_AGGCTCTT_S155	>10 kb distance between some markers
2	2177365	2181177	BRK1991341_CC_CL	3397_AO_run475_CTAGACCT_S169	>10 kb distance between some markers
2	2314720	2315046	BRK2219928_CL_CC	3397_L_run475_GTCCGCGA_S140
2	5555106	5556780	BRK5464979_LL_CL	3397_AF_run475_CTCAATGA_S160
2	6132446	6133092	BRK5988146_CL_CC	3397_AC_run475_TCTTCGGA_S157
2	6243040	6243687	BRK6142951_LL_CL	3397_D_run475_CTGACTGG_S132
2	6245071	6245124	BRK6174545_LL_CL	3397_AP_run475_CGCAGTAC_S170
2	6287404	6287891	BRK6173091_CL_CC	3397_AR_run475_ATTCGTCG_S172
2	6631683	6631842	BRK6514176_CL_LL	3397_M_run475_GCATGAAC_S141
2	6685576	6686374	BRK6550503_CL_CC	3397_O_run475_CGTCGGAC_S143
2	6695662	6695709	BRK6646356_CL_LL	3397_B_run475_GTCTATAA_S130
2	6816828	6817148	BRK6695407_CL_LL	3397_AS_run475_AGGACTGT_S173
2	6848824	6849094	BRK6711741_CL_LL	3397_R_run475_AGTACGGC_S146
2	6869707	6870719	BRK6813871_CC_CL	3397_G_run475_CAATATCG_S135
2	6901025	6902548	BRK7043827_CC_CL	3397_N_run475_CTCAGGCG_S142
2	6999627	6999951	BRK6909536_CL_CC	3397_Z_run475_CAACTCGG_S154
2	7091839	7093736	BRK7031109_LL_CL	3397_AH_run475_CATTGCCT_S162
2	7230290	7230582	BRK7153305_CC_CL	3397_AR_run475_ATTCGTCG_S172
2	7578172	7578294	BRK7578324_CC_CL	3397_V_run475_GATCTTGC_S150
2	7719480	7719655	BRK7566288_CL_CC	3397_J_run475_AATGCTTA_S138
2	8233843	8234724	BRK8087426_LL_CL	3397_K_run475_TGGTGTCA_S139
2	8368815	8369041	BRK8250599_LL_CL	3397_AN_run475_GAGTCTCC_S168
2	8804682	8805032	CL_CC	3397_W_run475_CTCAGATT_S151
2	9159836	9161900	BRK9060060_CL_LL	3397_AM_run475_GGCTTGTA_S167
2	9347974	9348733	BRK9300471_CL_LL	3397_I_run475_AGAGCTCA_S137
2	9483414	9483749	BRK9376414_LL_CL	3397_AK_run475_ACTGCATT_S165
2	9614678	9616693	BRK9470877_CL_LL	3397_G_run475_CAATATCG_S135
2	9637513	9638231	BRK9556618_LL_CL	3397_AJ_run475_AGGATTAC_S164
2	9674729	9675413	BRK9401715_CL_CC	3397_AE_run475_GATCGCAC_S159
2	10150354	10150393	BRK10058162_LL_CL	3397_R_run475_AGTACGGC_S146
2	10235250	10235696	BRK10149496_LL_CL	3397_AI_run475_ATTGACTC_S163
2	10367487	10367792	BRK10262102_LL_CL	3397_AV_run475_TACATGTA_S176
2	10853424	10856810	BRK10749158_LL_CL	3397_AX_run475_CTGCGTGA_S178
2	12203151	12203732	BRK11980518_CL_LL	3397_AW_run475_GCGCTTGA_S177
2	12279218	12280437	BRK12175320_LL_CL	3397_AM_run475_GGCTTGTA_S167
2	12393357	12393409	BRK12247260_CL_CC	3397_AD_run475_GGTCAACT_S158
2	12394957	12395421	BRK12215531_CL_LL	3397_A_run475_TGTTCGAG_S129
2	12768100	12768104	BRK12649496_CL_LL	3397_P_run475_CCAGTTAT_S144
2	12788955	12789296	BRK12770313_CC_CL	3397_X_run475_CGGTAAGC_S152
2	12963179	12964862	BRK12844954_CL_LL	3397_AX_run475_CTGCGTGA_S178
2	13111526	13111571	BRK12950458_CL_CC	3397_AK_run475_ACTGCATT_S165
2	13629196	13629488	BRK13439021_CL_LL	3397_C_run475_GCCGAGCT_S131
2	14688039	14688111	BRK14680713_CC_CL	3397_AE_run475_GATCGCAC_S159
2	14992275	14993089	BRK14992033_CC_CL	3397_Q_run475_CAAGTGGA_S145
2	15496362	15497506	BRK15315072_LL_CL	3397_G_run475_CAATATCG_S135
2	15549041	15549432	BRK15354522_CL_LL	3397_T_run475_TGGACAAG_S148
2	15562451	15562750	BRK15294103_CL_CC	3397_AU_run475_TTCGACTA_S175
2	15776461	15777977	BRK15571024_CL_LL	3397_AP_run475_CGCAGTAC_S170
2	15940713	15946197	BRK15790425_CC_CL	3397_AA_run475_AGGCTCTT_S155
2	16115678	16116318	BRK15994194_CL_LL	3397_AR_run475_ATTCGTCG_S172
2	16158095	16158538	BRK16052479_LL_CL	3397_AS_run475_AGGACTGT_S173
2	16553893	16554288	BRK16447336_CC_CL	3397_O_run475_CGTCGGAC_S143
2	16609910	16611286	BRK16341352_CL_CC	3397_AM_run475_GGCTTGTA_S167
2	16806008	16806651	BRK16516252_CL_LL	3397_AO_run475_CTAGACCT_S169
2	18602383	18602706	BRK18435802_CC_CL	3397_AQ_run475_CATGGACC_S171
2	18614502	18615220	BRK18538806_CC_CL	3397_W_run475_CTCAGATT_S151
2	18960901	18961223	BRK18708275_LL_CL	3397_I_run475_AGAGCTCA_S137
2	19048343	19050712	BRK18919088_LL_CL	3397_M_run475_GCATGAAC_S141
2	19148503	19148849	BRK18831799_LL_CL	3397_B_run475_GTCTATAA_S130
2	19248501	19250019	BRK18951095_CL_LL	3397_X_run475_CGGTAAGC_S152
2	19255757	19259712	CL_CC	3397_V_run475_GATCTTGC_S150
3	116833	121525	BRK8150129_LL_CL	3397_T_run475_TGGACAAG_S148
3	637283	637754	BRK580423_LL_CL	3397_Z_run475_CAACTCGG_S154
3	637284	637754	CL_CC	3397_H_run475_AGTGTTCG_S136
3	1408599	1409071	CL_CC	3397_X_run475_CGGTAAGC_S152
3	2364601	2364873	BRK2265907_CL_LL	3397_B_run475_GTCTATAA_S130
3	3105433	3111662	BRK2884405_LL_CL	3397_D_run475_CTGACTGG_S132
3	3676428	3676602	BRK3620055_CC_CL	3397_AH_run475_CATTGCCT_S162
3	3966539	3966816	BRK3606485_CL_LL	3397_Q_run475_CAAGTGGA_S145
3	4358949	4360505	BRK3965335_CL_LL	3397_S_run475_AGACACCT_S147
3	5047482	5047613	BRK4752912_CL_CC	3397_W_run475_CTCAGATT_S151
3	5371646	5372409	BRK5328646_CC_CL	3397_AM_run475_GGCTTGTA_S167
3	5540575	5541430	BRK5442199_CL_LL	3397_AI_run475_ATTGACTC_S163
3	5644502	5645637	BRK5570301_LL_CL	3397_AE_run475_GATCGCAC_S159
3	6345779	6345815	BRK6122699_LL_CL	3397_B_run475_GTCTATAA_S130
3	6436777	6438891	BRK6391084_CC_CL	3397_U_run475_GTACCAGA_S149
3	7284848	7284968	BRK7497769_CC_CL	3397_AU_run475_TTCGACTA_S175
3	7372066	7372366	BRK7182361_CL_LL	3397_AW_run475_GCGCTTGA_S177
3	7900362	7900903	BRK7870041_CC_CL	3397_J_run475_AATGCTTA_S138
3	7908675	7909774	BRK7754891_CL_LL	3397_AO_run475_CTAGACCT_S169
3	8078206	8078670	BRK7829389_CL_CC	3397_AS_run475_AGGACTGT_S173
3	8290168	8291147	BRK8208187_CL_LL	3397_E_run475_CGTGATTC_S133
3	8548708	8549273	BRK8231491_CL_CC	3397_AD_run475_GGTCAACT_S158
3	8599867	8601193	BRK8230960_CL_CC	3397_U_run475_GTACCAGA_S149
3	8617879	8618809	BRK8267911_CL_LL	3397_AT_run475_ACTCAAGT_S174
3	8709232	8710332	BRK8579376_LL_CL	3397_AO_run475_CTAGACCT_S169
3	8770340	8771020	BRK8542789_CL_LL	3397_AM_run475_GGCTTGTA_S167
3	8775153	8775429	BRK8617601_LL_CL	3397_V_run475_GATCTTGC_S150
3	8901196	8902603	BRK8791855_LL_CL	3397_F_run475_CCGAACTA_S134
3	8986720	8987184	BRK8982164_CC_CL	3397_M_run475_GCATGAAC_S141
3	9259830	9260474	BRK9207464_LL_CL	3397_R_run475_AGTACGGC_S146
3	9363415	9364956	BRK9291409_LL_CL	3397_AA_run475_AGGCTCTT_S155
3	9549277	9549544	BRK9646844_CC_CL	3397_AL_run475_TCAGACGA_S166
3	9590756	9590948	BRK9550790_CL_LL	3397_P_run475_CCAGTTAT_S144
3	10415922	10416647	BRK10296833_CL_CC	3397_R_run475_AGTACGGC_S146
3	10653611	10653782	BRK10599501_LL_CL	3397_AC_run475_TCTTCGGA_S157
3	10736094	10737455	BRK10721404_CC_CL	3397_U_run475_GTACCAGA_S149
3	10876565	10876747	BRK10822020_LL_CL	3397_AX_run475_CTGCGTGA_S178
3	10892734	10892890	BRK10795911_CL_CC	3397_AG_run475_CGCTCGAA_S161
3	11022416	11022913	BRK10943131_LL_CL	3397_AW_run475_GCGCTTGA_S177
3	11031437	11033524	BRK10944647_LL_CL	3397_AI_run475_ATTGACTC_S163
3	11094540	11096347	BRK10895234_CL_CC	3397_T_run475_TGGACAAG_S148
3	11138389	11139185	BRK11054245_LL_CL	3397_K_run475_TGGTGTCA_S139
3	11188090	11188320	BRK11105718_CL_LL	3397_M_run475_GCATGAAC_S141
3	11206818	11207167	BRK11106953_CL_LL	3397_Z_run475_CAACTCGG_S154
3	11465540	11465654	BRK11438857_CC_CL	3397_AG_run475_CGCTCGAA_S161
3	11606027	11606319	BRK11528803_LL_CL	3397_AQ_run475_CATGGACC_S171
3	11786884	11788131	BRK11755882_CC_CL	3397_Y_run475_CCAGCGTG_S153
3	12103839	12103874	BRK12058910_CL_CC	3397_AA_run475_AGGCTCTT_S155
3	14953993	14954686	BRK14944489_CC_CL	3397_AN_run475_GAGTCTCC_S168
3	15656893	15657365	BRK15547441_CL_CC	3397_AO_run475_CTAGACCT_S169
3	15873958	15873972	BRK15804778_LL_CL	3397_AP_run475_CGCAGTAC_S170
3	15951705	15951743	BRK15885011_CL_CC	3397_AQ_run475_CATGGACC_S171
3	15953993	15954018	BRK15829188_CL_CC	3397_AF_run475_CTCAATGA_S160
3	16036848	16107648	BRK15999777_LL_CL	3397_Q_run475_CAAGTGGA_S145
3	16442127	16443452	CL_CC	3397_B_run475_GTCTATAA_S130
3	16443107	16443452	BRK16315432_CL_CC	3397_V_run475_GATCTTGC_S150
3	17151682	17152399	BRK17096957_CL_LL	3397_AL_run475_TCAGACGA_S166
3	17235109	17235453	BRK17570957_CC_CL	3397_AF_run475_CTCAATGA_S160
3	17477696	17478024	BRK17336123_CL_CC	3397_AW_run475_GCGCTTGA_S177
3	17482998	17483691	BRK17604385_CC_CL	3397_W_run475_CTCAGATT_S151
3	17905329	17905366	BRK17701372_CL_CC	3397_AU_run475_TTCGACTA_S175
3	18339235	18339789	BRK18255712_LL_CL	3397_AM_run475_GGCTTGTA_S167
3	18451993	18452909	BRK18241680_CL_CC	3397_U_run475_GTACCAGA_S149
3	18975284	18975584	BRK18841746_LL_CL	3397_P_run475_CCAGTTAT_S144
3	19429451	19429696	BRK19025183_CL_CC	3397_J_run475_AATGCTTA_S138
3	19473685	19473979	BRK19413592_LL_CL	3397_AJ_run475_AGGATTAC_S164
3	19748545	19749859	BRK19623357_CL_CC	3397_AR_run475_ATTCGTCG_S172
3	20776365	20777990	BRK20601378_CL_CC	3397_AI_run475_ATTGACTC_S163
3	21056720	21057232	BRK20810890_CL_LL	3397_N_run475_CTCAGGCG_S142
3	21057232	21059262	BRK21026319_CC_CL	3397_J_run475_AATGCTTA_S138
3	22436904	22437087	BRK22176183_CL_CC	3397_P_run475_CCAGTTAT_S144
3	22827302	22842900	BRK20089473_CL_LL	3397_Q_run475_CAAGTGGA_S145
3	23013420	23014181	BRK20089473_LL_CL	3397_Q_run475_CAAGTGGA_S145
3	23070105	23070625	BRK22937371_LL_CL	3397_A_run475_TGTTCGAG_S129
3	23155716	23156819	BRK22922075_CL_LL	3397_F_run475_CCGAACTA_S134
4	93979	94013	BRK48995_LL_CL	3397_AJ_run475_AGGATTAC_S164
4	157461	157543	result_CL_CC	3397_AG_run475_CGCTCGAA_S161
4	246531	246831	BRK230466_CC_CL	3397_J_run475_AATGCTTA_S138
4	302100	302639	BRK229793_CL_CC	3397_AX_run475_CTGCGTGA_S178
4	367972	368769	BRK595725_CL_CC	3397_AW_run475_GCGCTTGA_S177
4	408295	410424	BRK595725_CC_CL	3397_AW_run475_GCGCTTGA_S177
4	412126	412637	BRK257079_CL_LL	3397_AL_run475_TCAGACGA_S166
4	473275	473425	BRK324368_CL_CC	3397_AH_run475_CATTGCCT_S162
4	526374	526673	BRK444263_CC_CL	3397_O_run475_CGTCGGAC_S143
4	657351	657581	BRK562147_CL_CC	3397_G_run475_CAATATCG_S135
4	741590	742040	BRK643744_CL_LL	3397_P_run475_CCAGTTAT_S144
4	763799	764481	BRK576143_CL_CC	3397_AN_run475_GAGTCTCC_S168
4	941790	942278	BRK844213_CL_CC	3397_AR_run475_ATTCGTCG_S172
4	1010126	1014040	BRK1117246_CC_CL	3397_R_run475_AGTACGGC_S146
4	1338353	1338596	BRK1278698_LL_CL	3397_A_run475_TGTTCGAG_S129
4	4800812	4801016	BRK3731568_CL_LL	3397_L_run475_GTCCGCGA_S140
4	4883846	4884034	BRK4791916_CL_LL	3397_K_run475_TGGTGTCA_S139
4	5371924	5372087	BRK5252277_CL_LL	3397_AE_run475_GATCGCAC_S159
4	5373673	5373979	BRK5274136_CL_LL	3397_AQ_run475_CATGGACC_S171
4	5385054	5385151	BRK5261460_CL_LL	3397_T_run475_TGGACAAG_S148
4	5420893	5420923	BRK5294908_CL_LL	3397_H_run475_AGTGTTCG_S136
4	5641354	5641839	BRK5626243_CC_CL	3397_Y_run475_CCAGCGTG_S153
4	5800611	5801390	BRK5732165_LL_CL	3397_K_run475_TGGTGTCA_S139
4	6220269	6220598	BRK6160856_LL_CL	3397_AK_run475_ACTGCATT_S165
4	6256049	6256117	BRK6208316_LL_CL	3397_AS_run475_AGGACTGT_S173
4	6256117	6256448	BRK6181538_CL_LL	3397_AO_run475_CTAGACCT_S169
4	6585835	6585991	BRK6570392_CC_CL	3397_G_run475_CAATATCG_S135
4	6735864	6736283	BRK6657486_LL_CL	3397_AT_run475_ACTCAAGT_S174
4	6815756	6815813	BRK6967297_CC_CL	3397_AG_run475_CGCTCGAA_S161
4	7169721	7169776	BRK7004051_CL_CC	3397_AS_run475_AGGACTGT_S173
4	7226070	7236703	BRK7179246_CL_LL	3397_N_run475_CTCAGGCG_S142
4	7246191	7246529	BRK7163821_CL_CC	3397_D_run475_CTGACTGG_S132
4	7521258	7521926	BRK7520678_CC_CL	3397_U_run475_GTACCAGA_S149
4	7615048	7615486	BRK7519826_CL_CC	3397_F_run475_CCGAACTA_S134
4	7781259	7782731	BRK7710723_LL_CL	3397_AC_run475_TCTTCGGA_S157
4	7914925	7915215	BRK7719166_CL_CC	3397_AK_run475_ACTGCATT_S165
4	8293284	8294360	BRK8262777_LL_CL	3397_AM_run475_GGCTTGTA_S167
4	8604836	8605450	BRK8416537_CL_CC	3397_W_run475_CTCAGATT_S151
4	8792877	8793094	BRK8750039_LL_CL	3397_V_run475_GATCTTGC_S150
4	8994413	8994635	BRK8820660_CL_CC	3397_AP_run475_CGCAGTAC_S170
4	9034967	9034982	BRK8896039_CL_CC	3397_AT_run475_ACTCAAGT_S174
4	9296185	9296841	BRK9180827_LL_CL	3397_L_run475_GTCCGCGA_S140
4	9740853	9741190	BRK9594042_CL_LL	3397_M_run475_GCATGAAC_S141
4	9765626	9765962	BRK9675743_LL_CL	3397_AB_run475_ACTTCAGC_S156
4	10076287	10076697	BRK10809546_CC_CL	3397_Q_run475_CAAGTGGA_S145
4	10291245	10291498	BRK10201257_LL_CL	3397_P_run475_CCAGTTAT_S144
4	10355957	10356348	BRK10294968_LL_CL	3397_AO_run475_CTAGACCT_S169
4	11129110	11129999	BRK10989472_CL_LL	3397_O_run475_CGTCGGAC_S143
4	11703141	11704145	BRK11439841_CL_CC	3397_AI_run475_ATTGACTC_S163
4	11742741	11742845	BRK11637713_CL_LL	3397_J_run475_AATGCTTA_S138
4	12047062	12047835	BRK11950140_LL_CL	3397_AE_run475_GATCGCAC_S159
4	12086087	12087073	BRK12082279_CC_CL	3397_E_run475_CGTGATTC_S133
4	15143480	15146751	BRK14882105_CL_CC	3397_G_run475_CAATATCG_S135
4	15418825	15419436	BRK15206370_CL_LL	3397_I_run475_AGAGCTCA_S137
4	15634801	15636546	BRK15548015_CC_CL	3397_S_run475_AGACACCT_S147
4	16531050	16532462	BRK16256773_CL_LL	3397_U_run475_GTACCAGA_S149
4	16655593	16656126	BRK16356020_CL_LL	3397_AW_run475_GCGCTTGA_S177
4	16785895	16791271	BRK16573368_CL_LL	3397_E_run475_CGTGATTC_S133	>10 kb distance between some markers
4	16970895	16971412	BRK16954752_CC_CL	3397_W_run475_CTCAGATT_S151
4	17303775	17305959	BRK17105791_CL_LL	3397_AJ_run475_AGGATTAC_S164
4	17313542	17314431	BRK17100644_CL_CC	3397_A_run475_TGTTCGAG_S129
4	17324647	17325187	BRK17289332_CC_CL	3397_AH_run475_CATTGCCT_S162
4	17736321	17738957	BRK17574001_CL_LL	3397_V_run475_GATCTTGC_S150
4	17865774	17867092	BRK17582890_CL_CC	3397_AO_run475_CTAGACCT_S169
4	18019140	18019406	BRK17779961_CC_CL	3397_AR_run475_ATTCGTCG_S172
4	18289505	18289677	BRK18165375_LL_CL	3397_O_run475_CGTCGGAC_S143
5	121436	123475	LL_CL	3397_K_run475_TGGTGTCA_S139
5	511633	511812	BRK448428_LL_CL	3397_W_run475_CTCAGATT_S151
5	525738	530555	LL_CL	3397_H_run475_AGTGTTCG_S136
5	621592	621710	BRK585488_CC_CL	3397_AL_run475_TCAGACGA_S166
5	756827	758043	BRK595725_CL_CC	3397_AW_run475_GCGCTTGA_S177
5	943088	943871	BRK801828_CL_LL	3397_AO_run475_CTAGACCT_S169
5	1088809	1088830	BRK1012227_CL_LL	3397_D_run475_CTGACTGG_S132
5	1377230	1377842	BRK1271784_LL_CL	3397_G_run475_CAATATCG_S135
5	1416554	1417189	BRK1373227_CC_CL	3397_AS_run475_AGGACTGT_S173
5	1417821	1419362	BRK1231180_CL_CC	3397_Z_run475_CAACTCGG_S154
5	1493590	1493747	BRK1397521_LL_CL	3397_A_run475_TGTTCGAG_S129
5	1708705	1709445	BRK1564451_LL_CL	3397_M_run475_GCATGAAC_S141
5	1741385	1742455	CL_CC	3397_B_run475_GTCTATAA_S130
5	1912351	1917207	CC_CL	3397_B_run475_GTCTATAA_S130
5	2468620	2468805	CL_CC	3397_B_run475_GTCTATAA_S130
5	2526187	2529107	CL_CC	3397_H_run475_AGTGTTCG_S136
5	3175210	3176574	BRK2973640_LL_CL	3397_AV_run475_TACATGTA_S176
5	4984504	4987050	BRK4781322_LL_CL	3397_AP_run475_CGCAGTAC_S170
5	6442682	6443354	BRK6441210_CC_CL	3397_AW_run475_GCGCTTGA_S177
5	6562241	6562432	BRK6415196_CL_LL	3397_AT_run475_ACTCAAGT_S174
5	6635915	6636863	BRK6517868_CC_CL	3397_AD_run475_GGTCAACT_S158
5	7177856	7178907	BRK7066225_CL_LL	3397_AM_run475_GGCTTGTA_S167
5	7415658	7420714	BRK7316563_CC_CL	3397_AQ_run475_CATGGACC_S171
5	7469917	7470281	BRK7456448_CC_CL	3397_AF_run475_CTCAATGA_S160
5	8004718	8005662	BRK8023760_CC_CL	3397_T_run475_TGGACAAG_S148
5	8031010	8031415	BRK15206370_CL_CC	3397_AI_run475_ATTGACTC_S163
5	8048965	8049094	BRK7917412_CL_CC	3397_AH_run475_CATTGCCT_S162
5	8161263	8162956	BRK15206370_CC_CL	3397_AI_run475_ATTGACTC_S163
5	8234931	8235150	BRK8199062_CL_LL	3397_AQ_run475_CATGGACC_S171
5	8422150	8422237	BRK8362980_CL_LL	3397_AC_run475_TCTTCGGA_S157
5	8512371	8512426	BRK8402664_CL_CC	3397_AG_run475_CGCTCGAA_S161
5	8557836	8559368	BRK8550380_CC_CL	3397_AN_run475_GAGTCTCC_S168
5	8778420	8780242	BRK8668391_CL_LL	3397_Y_run475_CCAGCGTG_S153
5	9035613	9037404	BRK9007979_CC_CL	3397_V_run475_GATCTTGC_S150
5	9595489	9596103	BRK9476824_CL_LL	3397_W_run475_CTCAGATT_S151
5	9718259	9718312	BRK9598921_CL_LL	3397_AJ_run475_AGGATTAC_S164
5	9811329	9811428	BRK9719000_LL_CL	3397_D_run475_CTGACTGG_S132
5	9817911	9818204	BRK9721667_CL_LL	3397_AS_run475_AGGACTGT_S173
5	9935039	9935501	BRK9877983_LL_CL	3397_X_run475_CGGTAAGC_S152
5	10004425	10004536	BRK10088874_CC_CL	3397_Z_run475_CAACTCGG_S154
5	10262872	10263540	BRK10179000_CL_LL	3397_F_run475_CCGAACTA_S134
5	10286924	10287233	BRK10262010_CC_CL	3397_E_run475_CGTGATTC_S133
5	10651300	10651927	BRK10562633_CL_CC	3397_K_run475_TGGTGTCA_S139
5	13771680	13772347	BRK13877165_CC_CL	3397_AG_run475_CGCTCGAA_S161
5	13773083	13773820	BRK13663478_LL_CL	3397_AO_run475_CTAGACCT_S169	>10 kb distance between some markers
5	14111453	14113246	BRK14091663_CC_CL	3397_I_run475_AGAGCTCA_S137
5	14113451	14113705	BRK14081041_CC_CL	3397_AX_run475_CTGCGTGA_S178
5	14970220	14971391	BRK14907872_LL_CL	3397_J_run475_AATGCTTA_S138
5	14989536	14989735	BRK14906862_CL_LL	3397_C_run475_GCCGAGCT_S131
5	15003379	15003542	BRK14906862_CL_LL	3397_C_run475_GCCGAGCT_S131
5	15217999	15219574	BRK15008661_CL_CC	3397_AL_run475_TCAGACGA_S166
5	15227012	15227318	BRK15051303_LL_CL	3397_AR_run475_ATTCGTCG_S172
5	15761998	15762102	BRK15585349_CL_CC	3397_L_run475_GTCCGCGA_S140
5	15881313	15881848	BRK15812377_CL_LL	3397_R_run475_AGTACGGC_S146
5	16099279	16101065	BRK15991205_CL_CC	3397_AE_run475_GATCGCAC_S159
5	16624426	16625023	BRK16526856_CL_CC	3397_O_run475_CGTCGGAC_S143
5	16771955	16773063	BRK16716649_LL_CL	3397_W_run475_CTCAGATT_S151
5	16831479	16833417	BRK16747879_LL_CL	3397_F_run475_CCGAACTA_S134
5	16862233	16862245	BRK16754321_CL_LL	3397_A_run475_TGTTCGAG_S129
5	16943390	16943689	BRK16862245_CL_CC	3397_D_run475_CTGACTGG_S132
5	17120005	17120470	BRK16747879_CL_CC	3397_F_run475_CCGAACTA_S134
5	17124509	17125592	BRK17032924_CL_CC	3397_AD_run475_GGTCAACT_S158
5	17284572	17284962	BRK17706042_CC_CL	3397_AL_run475_TCAGACGA_S166
5	17581215	17581962	BRK17514186_LL_CL	3397_AC_run475_TCTTCGGA_S157
5	18379862	18380355	BRK18247089_CL_CC	3397_AP_run475_CGCAGTAC_S170
5	18622782	18623474	CC_CL	3397_B_run475_GTCTATAA_S130
5	18881752	18882675	BRK18724896_CL_CC	3397_E_run475_CGTGATTC_S133
5	19070281	19070600	BRK18988953_CL_LL	3397_Z_run475_CAACTCGG_S154
5	19839941	19840310	BRK19768794_CC_CL	3397_AE_run475_GATCGCAC_S159
5	20099144	20099375	BRK19864943_CL_CC	3397_AI_run475_ATTGACTC_S163
5	20271736	20272508	BRK20089473_CL_LL	3397_Q_run475_CAAGTGGA_S145
5	21427114	21427788	BRK21346338_CL_LL	3397_V_run475_GATCTTGC_S150
5	21447088	21448271	BRK21318558_CL_CC	3397_AW_run475_GCGCTTGA_S177
5	21540440	21540894	BRK21479206_CL_LL	3397_M_run475_GCATGAAC_S141
5	21971571	21971978	BRK21902794_CL_LL	3397_AG_run475_CGCTCGAA_S161
5	22088674	22089527	BRK22021421_LL_CL	3397_Z_run475_CAACTCGG_S154
5	22659755	22660985	BRK22442821_CL_LL	3397_AE_run475_GATCGCAC_S159
5	22835215	22835351	BRK22632946_LL_CL	3397_V_run475_GATCTTGC_S150
5	23045293	23045633	BRK22846326_CL_LL	3397_AB_run475_ACTTCAGC_S156
5	23312446	23312995	BRK23236648_CC_CL	3397_AP_run475_CGCAGTAC_S170
5	24137015	24137589	BRK24002173_LL_CL	3397_AS_run475_AGGACTGT_S173
5	24153990	24154659	BRK23973572_CL_CC	3397_AO_run475_CTAGACCT_S169
5	24330280	24331606	BRK24166697_CL_LL	3397_AF_run475_CTCAATGA_S160
5	24421959	24422618	BRK26594636_CC_CL	3397_E_run475_CGTGATTC_S133
5	24728661	24730381	BRK24496058_LL_CL	3397_P_run475_CCAGTTAT_S144
5	24752277	24753021	BRK24438353_CL_CC	3397_AC_run475_TCTTCGGA_S157
5	24781437	24781615	BRK24657986_LL_CL	3397_AT_run475_ACTCAAGT_S174
5	24961756	24962262	BRK24913501_CC_CL	3397_F_run475_CCGAACTA_S134
5	25202409	25202792	BRK24933555_CL_CC	3397_AT_run475_ACTCAAGT_S174
5	25755658	25755681	BRK25460789_CL_CC	3397_AS_run475_AGGACTGT_S173
5	26096621	26097306	BRK26061318_CC_CL	3397_O_run475_CGTCGGAC_S143
5	26135765	26136122	BRK26102754_CC_CL	3397_H_run475_AGTGTTCG_S136
5	26281634	26281700	BRK26595009_CC_CL	3397_K_run475_TGGTGTCA_S139
5	26348330	26348342	CL_CC	3397_B_run475_GTCTATAA_S130
5	26497178	26497488	CC_CL	3397_B_run475_GTCTATAA_S130
5	26593780	26594448	BRK24913501_CL_CC	3397_F_run475_CCGAACTA_S134
5	26595595	26595721	BRK24913501_CC_CL	3397_F_run475_CCGAACTA_S134
5	26645576	26645772	BRK26534354_CL_LL	3397_S_run475_AGACACCT_S147
5	26907776	26907893	CL_LL	3397_W_run475_CTCAGATT_S151
