# Supplementary material for: Linked-read sequencing of gametes allows efficient genome-wide analysis of meiotic recombination
Source: Nat Commun. 2019 Sep 20;10:4310. doi: 10.1038/s41467-019-12209-2 (PMC6754367; doi:10.1038/s41467-019-12209-2)
Supplement: Supplementary file 7 — Supplementary Data 3 [file 41467_2019_12209_MOESM7_ESM.xlsx]

## Sheet: Suppl_Data_3_Refine_Criteria
Supplementary Data 3 Criteria for filtering CO predictions
Term	Explanation	Default value
Marker number	Minimum number of markers supporting each genotype	3
Marker span	Minimum spanning length of markers supporting each genotype	1000 bp
Marker allele frequency	Low values indicates errorness in that region	0.20-1.00
Read density	Size of CO interval divided by the number of reads within the interval	1000 bp
Read number	Number of unique read ids supporting each genotype (triggered only when the above read density is below its cutof off 1000bp)	2
CO score	Maximum of r_leftLer * r_rightCol and r_leftCol * r_rightLer, where r_leftLer stands for the ratio of Ler alleles on the left genotype sequence, and the others have similar meanings	0.99			_
