# Supplementary material for: Linked-read sequencing of gametes allows efficient genome-wide analysis of meiotic recombination
Source: Nat Commun. 2019 Sep 20;10:4310. doi: 10.1038/s41467-019-12209-2 (PMC6754367; doi:10.1038/s41467-019-12209-2)
Supplement: Supplementary file 8 — Supplementary Data 4 [file 41467_2019_12209_MOESM8_ESM.xlsx]

## Sheet: Suppl_Data_4_syntenic_marker
Supplementary Data 4: Col-0 and Ler allelic marker set
Chromosome identifier	Col-0 genome coordinate	Col-0 allele	Ler-allele
1	10904	A	T
1	18057	C	T
1	32210	T	C
1	37388	G	T
1	38554	G	T
1	71326	G	T
1	71348	C	T
1	75305	T	A
1	75339	C	A
1	75348	G	A
1	75352	G	T
1	75357	A	T
1	88300	C	T
1	90571	A	C
1	90606	G	T
1	90809	A	T
1	90864	A	G
1	96770	C	A
1	97473	C	T
1	100847	T	A
1	100849	C	T
1	103319	G	C
1	105064	C	T
1	106128	TT	AA
1	108696	A	T
1	109252	T	C
1	109257	G	C
1	109312	A	C
1	109325	T	C
1	109405	G	T
1	109472	T	C
1	109627	C	T
1	109804	T	C
1	109855	C	T
1	109984	T	C
1	110059	T	A
1	111864	G	A
1	112134	A	C
1	112907	G	A
1	114034	G	A
1	114648	T	C
1	114737	A	C
1	114915	T	C
1	115320	T	G
1	115593	T	G
1	116183	G	T
1	116764	T	G
1	117223	G	C
1	117226	A	T
1	117229	G	C
1	117234	A	G
1	117241	A	G
1	117247	A	T
1	117253	A	G
1	117286	A	T
1	117511	C	T
1	117592	C	T
1	119083	T	G
1	119359	T	G
1	119470	A	C
1	119479	C	T
1	120049	C	T
1	120328	C	G
1	121077	T	A
1	121364	G	T
1	122005	C	G
1	122809	G	A
1	123912	C	A
1	124467	G	A
1	126609	A	G
1	127093	T	C
1	129607	G	A
1	129671	C	G
1	129841	T	A
1	135853	C	G
1	136588	A	T
1	137212	G	A
1	137221	C	T
1	137270	G	C
1	137281	A	G
1	137291	A	C
1	137302	T	A
1	137428	A	C
1	137434	G	A
1	137437	G	C
1	140411	C	A
1	140713	A	T
1	146182	A	G
1	146220	T	G
1	146280	A	C
1	146314	G	A
1	146471	A	T
1	146734	A	T
1	151617	A	G
1	151639	A	T
1	153232	T	A
1	154679	A	C
1	157407	T	C
1	157491	T	C
1	158554	G	A
1	158573	C	T
1	158583	C	T
1	158596	C	G
1	158640	A	G
1	158680	T	G
1	158842	A	T
1	159122	T	G
1	159434	T	A
1	159941	G	A
1	160515	C	T
1	161527	G	A
1	162616	A	T
1	163492	A	G
1	163504	C	T
1	163555	G	T
1	163569	C	A
1	164375	T	A
1	164393	C	G
1	164413	AC	TA
1	164423	C	G
1	164432	A	T
1	164474	G	A
1	165059	T	C
1	165930	C	G
1	166850	G	T
1	168700	T	A
1	169429	A	T
1	170260	C	T
1	170728	C	G
1	171250	A	T
1	171413	G	A
1	171538	A	G
1	171573	G	A
1	171610	AA	GT
1	171616	A	C
1	171622	T	A
1	171626	C	G
1	171664	T	C
1	171736	C	G
1	171772	A	G
1	171888	T	A
1	171899	T	A
1	171924	A	T
1	172053	G	A
1	172965	A	G
1	173042	C	G
1	173085	A	C
1	173088	TC	CA
1	173104	C	A
1	173157	C	T
1	173162	T	G
1	173531	C	G
1	173963	T	A
1	174087	T	A
1	174329	C	A
1	174816	C	T
1	176493	T	G
1	176501	T	G
1	176509	T	G
1	178456	A	G
1	179175	C	T
1	179753	C	A
1	180812	C	T
1	180816	T	A
1	181261	T	G
1	182057	C	G
1	183623	T	A
1	207856	A	G
1	210319	A	G
1	266254	T	C
1	266733	G	T
1	266846	C	A
1	266850	G	T
1	266943	G	C
1	267251	C	T
1	267352	C	T
1	267588	C	G
1	267613	C	T
1	267853	G	C
1	267925	C	A
1	267933	A	G
1	267982	A	T
1	269283	T	G
1	269524	C	T
1	269547	C	T
1	269596	T	A
1	269628	G	A
1	269642	C	G
1	269680	C	T
1	269697	C	G
1	270147	G	T
1	270229	A	C
1	270458	G	C
1	270609	GA	TT
1	270845	T	C
1	271050	G	C
1	271075	A	T
1	271416	T	C
1	272101	T	G
1	273714	G	A
1	274629	T	A
1	275285	T	C
1	275291	T	G
1	275504	A	C
1	275624	C	T
1	275938	T	G
1	277613	T	C
1	277659	T	A
1	277847	A	T
1	278320	G	A
1	278556	T	A
1	280584	A	C
1	281265	G	A
1	281933	G	C
1	283723	T	G
1	284094	A	C
1	284187	T	A
1	284815	T	C
1	284904	G	A
1	284989	A	G
1	285111	G	A
1	285729	A	G
1	285820	C	G
1	286029	A	C
1	286642	G	T
1	286648	T	C
1	287160	C	T
1	287556	G	A
1	288548	G	A
1	289260	T	C
1	289857	G	A
1	290554	A	C
1	290689	C	G
1	290788	T	G
1	291008	C	A
1	291135	TA	CT
1	291363	A	T
1	291602	G	T
1	291737	T	C
1	291759	A	T
1	291765	T	C
1	291796	A	G
1	291814	A	T
1	291870	A	G
1	291896	A	G
1	291898	G	A
1	291993	C	T
1	292110	A	C
1	292138	T	C
1	292277	TC	CA
1	292344	A	C
1	292381	C	T
1	292387	T	C
1	292437	A	C
1	292495	T	C
1	292520	A	G
1	292574	T	C
1	292581	G	A
1	292666	A	G
1	292671	C	T
1	292698	C	T
1	292896	T	A
1	293313	A	C
1	293388	A	T
1	294969	T	C
1	301465	T	A
1	301587	G	T
1	306462	G	T
1	309787	G	A
1	314437	T	A
1	371972	T	C
1	372675	G	A
1	377064	T	C
1	384704	A	T
1	387224	A	T
1	387895	T	A
1	432021	T	C
1	432547	T	A
1	439809	A	C
1	440564	T	A
1	445271	C	T
1	446882	T	C
1	447072	A	G
1	447107	G	A
1	447125	T	A
1	447271	C	T
1	447293	G	A
1	449560	G	C
1	450466	A	G
1	452718	G	C
1	453167	A	T
1	453280	G	C
1	453652	T	C
1	454146	A	G
1	454260	T	A
1	456627	C	T
1	458079	C	G
1	461327	T	C
1	461371	C	A
1	462849	G	A
1	463954	T	A
1	463960	T	G
1	463962	TTTT	AAAA
1	464075	T	C
1	464103	G	A
1	464909	A	G
1	464929	G	A
1	465818	G	A
1	467140	G	T
1	467517	C	G
1	468404	G	A
1	468498	A	T
1	468846	G	A
1	468849	T	A
1	469286	G	A
1	469337	T	C
1	469548	T	G
1	469581	T	A
1	469655	C	T
1	473429	T	G
1	478208	G	C
1	479432	T	C
1	483188	A	G
1	485242	C	T
1	485402	C	A
1	489092	T	A
1	495159	C	A
1	495162	C	T
1	495165	A	G
1	495169	A	T
1	495171	A	G
1	523868	A	G
1	528348	G	C
1	560551	T	A
1	562860	A	G
1	563367	T	C
1	563546	G	C
1	566579	G	A
1	566941	A	G
1	567068	G	C
1	567211	A	T
1	567457	T	C
1	567667	G	A
1	567771	A	T
1	567814	G	C
1	567819	A	C
1	568285	G	T
1	568311	C	T
1	568321	TG	AA
1	568341	T	C
1	568351	T	C
1	568371	T	G
1	568766	C	G
1	569173	G	C
1	569200	T	A
1	569204	C	G
1	569241	A	G
1	569257	G	T
1	569269	C	G
1	569290	C	T
1	569486	A	G
1	569511	C	T
1	569530	G	A
1	569533	C	G
1	569536	A	G
1	569546	G	T
1	569555	G	A
1	569578	C	A
1	569639	T	G
1	569661	T	C
1	569668	T	C
1	569680	C	T
1	569715	T	C
1	569887	C	A
1	570157	G	A
1	570755	A	C
1	570864	T	A
1	571284	C	A
1	571420	A	G
1	571611	A	T
1	571631	A	T
1	571638	C	A
1	571819	TT	AA
1	571823	T	A
1	571955	G	C
1	572053	T	G
1	572063	C	T
1	572328	G	A
1	573099	A	C
1	573558	C	G
1	573659	T	C
1	574104	G	A
1	574162	T	C
1	574385	T	C
1	574393	C	A
1	574454	A	G
1	574531	T	G
1	574603	T	C
1	575341	A	T
1	575473	T	C
1	575623	G	A
1	576108	TG	AA
1	576346	C	T
1	577323	G	A
1	577628	C	T
1	577897	C	G
1	579884	C	T
1	580152	G	T
1	580768	T	C
1	580779	T	A
1	580914	A	T
1	580944	A	G
1	580976	A	C
1	581393	G	C
1	581476	C	G
1	581955	G	T
1	581990	G	C
1	582038	TG	GT
1	582053	A	G
1	582056	G	A
1	582066	A	T
1	582136	T	C
1	582166	G	C
1	582191	A	G
1	582199	A	C
1	582207	C	A
1	582225	A	G
1	582279	T	A
1	582301	T	G
1	582358	T	C
1	582379	TC	GA
1	582420	G	C
1	582535	A	G
1	582550	C	G
1	582557	T	C
1	582575	C	T
1	582590	CT	TA
1	582601	G	A
1	582613	G	A
1	582670	G	A
1	582692	G	A
1	582729	TT	CA
1	582805	G	C
1	582874	AAT	GCA
1	583717	G	T
1	584719	G	A
1	584728	T	C
1	585101	A	G
1	585704	T	A
1	585761	A	G
1	586414	T	A
1	586941	G	A
1	587070	TT	AA
1	587073	A	G
1	587094	C	T
1	587232	A	G
1	587243	AA	TT
1	587279	G	A
1	587293	C	T
1	587296	A	T
1	587322	A	T
1	587469	A	T
1	588117	G	C
1	588161	A	G
1	588175	A	T
1	588177	A	G
1	588211	C	T
1	588258	G	T
1	588264	A	G
1	588274	G	A
1	588295	G	C
1	589688	G	A
1	589730	C	A
1	589736	G	A
1	589772	A	G
1	589796	CT	GC
1	590336	A	G
1	590903	G	C
1	591180	A	T
1	591492	G	A
1	591513	C	G
1	592013	T	A
1	592576	A	T
1	592597	A	G
1	592867	G	A
1	592890	A	G
1	592939	A	G
1	593981	G	A
1	594166	C	T
1	594446	C	G
1	594568	C	A
1	596554	T	C
1	598868	G	A
1	598880	G	A
1	598882	A	C
1	599237	C	T
1	599372	T	A
1	599486	T	G
1	599730	T	C
1	602135	A	G
1	602162	T	A
1	603241	T	G
1	604365	T	G
1	604370	G	C
1	604664	T	C
1	605176	A	T
1	605242	T	G
1	605448	A	G
1	606019	T	G
1	606297	G	A
1	606355	A	T
1	606416	A	C
1	606437	T	G
1	606485	A	G
1	606579	C	T
1	606585	C	T
1	606987	G	C
1	606991	G	C
1	607006	G	A
1	607052	C	A
1	607493	T	C
1	607549	C	A
1	607559	A	G
1	607594	G	C
1	607687	C	T
1	607720	G	A
1	607735	G	A
1	607819	T	C
1	607834	A	T
1	607865	A	T
1	607876	A	T
1	607900	G	A
1	608068	G	C
1	608093	G	A
1	608345	T	G
1	608482	C	G
1	608512	T	A
1	608889	T	A
1	608966	CA	GC
1	609077	C	T
1	609094	G	A
1	609132	A	T
1	609159	T	A
1	609197	C	A
1	609249	T	C
1	609269	C	T
1	609304	A	G
1	609311	G	A
1	609365	C	T
1	609446	G	A
1	609519	T	A
1	609533	T	C
1	609552	T	C
1	609619	G	A
1	609633	C	T
1	609636	C	T
1	609654	A	C
1	609656	AAA	TGC
1	609660	AA	TT
1	609667	AA	TT
1	609670	A	T
1	609704	C	A
1	609706	G	A
1	609722	CGA	ATT
1	609726	T	C
1	609728	GA	TT
1	609731	A	T
1	609739	AT	TA
1	609760	C	A
1	609794	A	G
1	609821	A	T
1	609829	T	G
1	609847	T	C
1	609898	T	A
1	609904	T	A
1	609914	G	T
1	609937	A	C
1	609939	T	C
1	609952	AAAA	TGCG
1	609960	A	G
1	609973	AGT	TAA
1	609983	A	G
1	609997	A	C
1	610002	A	G
1	610014	C	T
1	610051	T	C
1	610189	G	A
1	611128	C	A
1	612351	A	T
1	612387	C	G
1	612496	A	C
1	612935	G	A
1	612952	C	T
1	614273	G	T
1	614977	C	A
1	615607	G	C
1	615616	T	A
1	615954	C	T
1	616831	A	G
1	616982	C	T
1	617800	T	A
1	617882	A	G
1	618452	T	C
1	623047	G	T
1	623464	G	A
1	624499	G	T
1	624529	C	T
1	624717	T	C
1	625021	C	T
1	625271	C	A
1	625301	A	C
1	625489	C	G
1	625970	A	G
1	626197	T	A
1	626351	G	A
1	627030	T	A
1	627062	T	C
1	627925	G	T
1	628573	G	A
1	628630	C	G
1	629134	C	A
1	630457	C	T
1	631363	A	G
1	631901	T	C
1	633512	A	T
1	633694	T	C
1	634259	G	T
1	634273	A	G
1	634321	G	A
1	634327	T	G
1	634334	G	A
1	634353	G	C
1	634355	A	T
1	634380	G	A
1	634396	A	G
1	634417	T	G
1	634554	T	C
1	634561	G	A
1	634564	A	T
1	634639	G	A
1	635670	A	C
1	635902	T	C
1	636766	A	T
1	636788	T	C
1	636917	A	G
1	637916	C	T
1	637952	A	T
1	638022	A	G
1	638156	G	A
1	638572	G	C
1	638653	A	G
1	638719	C	A
1	639192	A	T
1	639287	A	G
1	639468	A	G
1	639494	C	T
1	639680	T	A
1	639710	G	A
1	639927	A	G
1	640034	T	G
1	640098	G	A
1	640131	T	G
1	640160	G	C
1	640184	C	T
1	640210	T	A
1	640218	C	A
1	640221	A	G
1	640224	A	G
1	640226	AA	TT
1	640239	A	T
1	640447	G	T
1	640621	C	T
1	640758	G	A
1	640808	A	C
1	641004	A	T
1	641078	T	C
1	641097	T	C
1	641148	T	C
1	641174	G	C
1	641268	T	C
1	641334	T	A
1	641525	C	G
1	641584	C	G
1	641627	G	T
1	641675	T	C
1	642088	A	G
1	642568	A	T
1	642802	T	C
1	643447	G	A
1	643468	T	C
1	643471	A	G
1	643486	T	C
1	644148	A	C
1	644286	T	C
1	644770	G	C
1	645371	T	A
1	645420	A	G
1	645493	C	T
1	645499	T	G
1	645600	T	C
1	645619	C	T
1	645624	G	C
1	645637	G	A
1	645641	T	A
1	645661	C	A
1	645665	A	G
1	646047	A	T
1	646053	T	A
1	646106	G	T
1	646492	A	G
1	646531	C	T
1	646558	G	A
1	646603	G	A
1	646705	A	C
1	646715	A	C
1	646728	A	T
1	646747	C	A
1	646756	TT	AA
1	647033	A	C
1	647284	T	A
1	647668	G	T
1	647684	A	C
1	647788	A	T
1	648156	C	G
1	648880	A	G
1	648882	G	A
1	649160	T	C
1	649788	A	T
1	650324	T	G
1	650855	G	C
1	652281	G	A
1	652305	C	T
1	652491	TT	GC
1	653165	A	T
1	654496	T	A
1	655639	C	A
1	655835	G	A
1	656291	T	G
1	656440	G	A
1	658067	A	G
1	658269	A	C
1	658413	C	T
1	658674	C	A
1	658767	T	A
1	658913	A	G
1	658928	A	G
1	660534	T	C
1	660944	T	C
1	661250	C	A
1	661266	T	G
1	661597	G	A
1	661961	A	T
1	662006	T	C
1	662016	T	G
1	662030	T	A
1	662857	A	G
1	662928	T	G
1	662994	A	T
1	663038	A	T
1	663182	A	T
1	663522	T	G
1	663732	G	A
1	663735	T	C
1	663738	G	T
1	663742	TT	GC
1	663747	A	G
1	663822	C	T
1	663874	T	G
1	664107	C	T
1	664110	G	C
1	664122	T	C
1	664141	A	G
1	664166	C	T
1	664169	G	T
1	664182	C	A
1	664191	T	A
1	664196	G	A
1	664252	A	G
1	664319	A	G
1	664329	T	A
1	664349	G	A
1	664403	T	G
1	664464	G	A
1	664528	CGT	ATG
1	664536	C	G
1	664671	T	C
1	664679	C	T
1	664684	T	A
1	664701	A	G
1	664842	T	A
1	664923	C	A
1	664948	C	T
1	664959	A	G
1	664963	C	T
1	664970	C	T
1	665023	T	G
1	665064	T	C
1	665081	T	G
1	665123	A	T
1	665144	A	C
1	665190	C	G
1	665250	C	T
1	665256	T	A
1	665262	T	C
1	665268	T	C
1	665285	G	A
1	666158	A	G
1	669947	T	G
1	670003	T	A
1	670040	AA	TT
1	670132	A	G
1	670232	G	A
1	670347	T	C
1	670351	C	T
1	670446	A	C
1	670453	C	T
1	670481	C	T
1	670552	A	C
1	670624	G	A
1	670658	A	G
1	671040	G	A
1	671312	C	G
1	671911	C	A
1	672329	T	G
1	672454	G	A
1	672669	T	C
1	673030	A	T
1	673042	CAA	TCT
1	673049	T	C
1	673473	G	A
1	673556	T	C
1	673626	A	G
1	673785	A	T
1	674199	G	T
1	674414	G	T
1	674586	G	A
1	674879	G	A
1	675177	A	T
1	675578	T	C
1	676195	T	C
1	676355	A	G
1	676429	G	A
1	676902	T	A
1	676925	C	T
1	677026	A	T
1	677150	G	A
1	677970	A	G
1	678224	T	G
1	678328	T	C
1	678528	T	C
1	678747	C	G
1	678934	A	T
1	679076	T	G
1	679340	T	G
1	679901	G	A
1	680183	G	A
1	680416	T	C
1	685779	G	A
1	687360	G	A
1	696215	C	T
1	696222	T	A
1	696278	A	C
1	696289	A	C
1	696471	C	T
1	696500	CG	TA
1	696544	G	A
1	696625	CT	TC
1	696639	C	A
1	696676	A	T
1	696743	T	C
1	696866	A	C
1	697063	C	T
1	697120	G	A
1	697128	T	G
1	697143	AA	TG
1	697333	A	C
1	697352	G	A
1	697447	C	A
1	697467	C	G
1	697804	T	A
1	697890	T	A
1	697898	A	T
1	698953	G	T
1	699126	G	A
1	699542	C	T
1	700031	T	C
1	700614	G	C
1	700793	T	G
1	701107	G	C
1	701536	A	T
1	701732	A	C
1	703327	A	G
1	703360	C	A
1	703514	G	A
1	703911	G	C
1	705223	C	G
1	706920	A	C
1	708523	T	C
1	708773	A	C
1	709055	T	A
1	709076	A	G
1	709476	C	G
1	709478	A	T
1	709497	C	T
1	709500	A	T
1	709552	C	A
1	709624	T	G
1	710166	C	A
1	710467	T	C
1	710497	A	G
1	710582	T	A
1	711699	G	A
1	711712	A	C
1	711714	G	A
1	711720	A	G
1	711727	A	G
1	711803	C	G
1	711812	T	G
1	711956	C	T
1	712015	T	C
1	712096	A	T
1	712130	C	T
1	712170	A	T
1	712277	G	T
1	712304	T	G
1	715571	T	C
1	719087	G	A
1	721576	C	A
1	723059	C	T
1	723419	G	A
1	725622	C	T
1	725962	C	T
1	727526	T	C
1	727639	C	T
1	727955	A	T
1	728904	C	T
1	728931	A	T
1	730461	T	G
1	730831	T	C
1	730948	A	G
1	731917	C	G
1	732819	T	G
1	732956	A	G
1	733046	T	C
1	734158	T	C
1	736041	C	G
1	736268	C	A
1	737482	T	A
1	737577	G	A
1	737717	G	A
1	738655	T	G
1	738776	T	A
1	739325	A	G
1	739332	C	A
1	739731	T	C
1	740670	T	G
1	741102	C	A
1	741800	G	T
1	742422	G	A
1	742474	C	T
1	742491	G	T
1	743178	A	G
1	744025	A	T
1	746377	G	C
1	747178	A	C
1	747747	T	C
1	747822	C	A
1	747985	T	C
1	748115	A	C
1	748146	C	A
1	748200	C	T
1	748253	T	C
1	748309	G	A
1	748326	T	C
1	748360	T	C
1	748554	T	G
1	748635	C	T
1	748696	C	T
1	748721	C	A
1	748949	A	C
1	749779	T	C
1	750424	C	T
1	750926	C	A
1	751247	A	G
1	751396	A	G
1	751404	A	T
1	751661	A	T
1	751914	T	A
1	752641	A	C
1	752927	T	C
1	753480	A	T
1	755399	G	A
1	755432	A	G
1	757164	G	T
1	757817	C	T
1	757832	T	A
1	758186	C	T
1	758192	C	T
1	758274	A	C
1	758573	G	C
1	758581	T	C
1	758613	A	G
1	758623	A	T
1	758638	T	G
1	758671	T	G
1	758704	C	A
1	758749	T	G
1	758849	C	T
1	758993	G	A
1	759009	T	A
1	759025	A	T
1	759158	A	G
1	759183	T	C
1	759430	G	A
1	759440	T	C
1	759472	A	T
1	759598	A	G
1	759600	G	A
1	759664	G	A
1	759831	T	C
1	759872	T	C
1	759907	C	T
1	759983	T	A
1	759990	G	A
1	760001	A	T
1	760069	C	T
1	760151	C	T
1	760251	TT	CC
1	760291	A	G
1	760440	A	C
1	760464	T	C
1	760741	C	G
1	760760	G	T
1	761468	A	G
1	762201	T	C
1	762345	C	T
1	762781	C	T
1	762833	G	A
1	762842	C	T
1	762875	T	G
1	763441	C	T
1	763691	C	T
1	764116	G	A
1	764301	A	G
1	764304	G	T
1	764702	G	A
1	765074	AA	GC
1	765174	T	C
1	765612	G	T
1	765718	G	T
1	766776	A	T
1	766916	C	T
1	767816	C	T
1	767846	T	C
1	767852	G	C
1	767908	A	C
1	768124	T	C
1	768161	C	T
1	768539	T	C
1	768561	G	C
1	768701	GG	AC
1	768865	A	T
1	769275	A	G
1	769457	G	A
1	769500	G	A
1	769552	G	A
1	769557	C	A
1	769673	A	T
1	769972	G	A
1	770064	C	A
1	770082	C	A
1	770282	T	G
1	770562	A	C
1	770796	G	A
1	770918	A	G
1	770963	C	G
1	771093	G	A
1	771134	T	A
1	771382	TTTTTT	AAAAAA
1	771525	T	A
1	771817	T	A
1	771862	A	T
1	771891	T	A
1	772013	T	G
1	772034	G	A
1	772303	C	G
1	772458	A	G
1	772724	T	C
1	773423	C	T
1	774594	A	C
1	775234	T	G
1	775394	T	C
1	775518	G	C
1	775649	T	G
1	775705	C	G
1	776241	C	T
1	778724	C	T
1	779047	A	C
1	779397	G	A
1	779882	A	C
1	780156	T	A
1	780664	C	G
1	780667	C	T
1	780759	A	C
1	781174	TC	CT
1	781191	C	T
1	781196	T	C
1	781301	A	G
1	781325	C	A
1	781333	T	C
1	781353	T	C
1	781357	A	G
1	781360	T	G
1	781398	T	G
1	781497	T	G
1	781573	T	A
1	781589	T	C
1	781828	G	A
1	781894	C	T
1	781913	TA	CG
1	781936	T	C
1	781944	T	C
1	782011	G	A
1	782194	G	T
1	782255	A	G
1	782358	G	T
1	782429	AT	GG
1	782467	G	T
1	782534	A	G
1	782615	T	C
1	783309	A	G
1	783499	A	G
1	784382	G	C
1	784396	T	A
1	784491	G	T
1	784917	C	T
1	784931	A	G
1	784967	A	G
1	785167	T	C
1	785170	A	G
1	785207	C	T
1	785252	A	G
1	785394	A	G
1	785423	A	G
1	785446	T	C
1	785448	T	C
1	792084	C	G
1	797322	A	G
1	834960	A	T
1	834962	A	T
1	844413	C	T
1	844417	T	C
1	850465	G	C
1	858097	C	G
1	874797	C	A
1	874806	A	C
1	875039	A	G
1	875041	A	G
1	875159	A	T
1	922673	T	A
1	929190	GG	TT
1	971198	A	T
1	986719	T	A
1	987432	A	T
1	993410	G	T
1	1022802	A	T
1	1064221	A	G
1	1065037	A	G
1	1065532	C	T
1	1067618	C	T
1	1067878	C	T
1	1068044	G	A
1	1070461	G	A
1	1070910	G	T
1	1071783	G	A
1	1072172	A	G
1	1072314	A	G
1	1072339	G	T
1	1073161	T	C
1	1074092	A	T
1	1074135	A	T
1	1075693	C	T
1	1076505	C	G
1	1079644	C	A
1	1080776	A	G
1	1080835	G	C
1	1083513	T	C
1	1084301	G	A
1	1084435	G	A
1	1085444	G	A
1	1085739	T	C
1	1086131	C	G
1	1086254	T	A
1	1086652	C	A
1	1086987	G	T
1	1087624	T	C
1	1089125	A	G
1	1089591	C	T
1	1090017	C	T
1	1091589	G	A
1	1092049	T	C
1	1093364	A	G
1	1096500	T	A
1	1096604	C	A
1	1096639	T	A
1	1097383	G	T
1	1097554	A	G
1	1098582	C	T
1	1099222	C	T
1	1100081	A	G
1	1100093	T	C
1	1100351	A	G
1	1100495	A	C
1	1101169	C	T
1	1102314	C	T
1	1102330	G	C
1	1103121	C	T
1	1103616	A	G
1	1104250	G	C
1	1105328	G	A
1	1105667	T	A
1	1108301	G	A
1	1108375	C	T
1	1108389	T	A
1	1108601	C	T
1	1108812	T	C
1	1109040	A	C
1	1110391	C	T
1	1110852	T	A
1	1111666	A	G
1	1112596	A	G
1	1114445	T	A
1	1116177	T	G
1	1117158	C	T
1	1119662	A	G
1	1119772	A	T
1	1119842	A	G
1	1120348	G	A
1	1120669	A	G
1	1121219	G	A
1	1121361	T	A
1	1121519	A	C
1	1123532	G	T
1	1123731	T	G
1	1123880	C	T
1	1123925	A	T
1	1124879	C	T
1	1131718	C	T
1	1132082	C	G
1	1132092	T	C
1	1132096	C	T
1	1132170	G	A
1	1132180	A	T
1	1132213	A	T
1	1132614	C	A
1	1132672	G	C
1	1132697	C	T
1	1132985	C	T
1	1133023	A	C
1	1133099	T	C
1	1133186	G	A
1	1133265	G	A
1	1133545	TTT	AAA
1	1133745	T	G
1	1133765	T	A
1	1133863	C	T
1	1133904	T	A
1	1134230	T	C
1	1134414	T	C
1	1134439	C	T
1	1134644	C	T
1	1134755	T	C
1	1134878	C	T
1	1135188	A	C
1	1135459	C	T
1	1135722	T	C
1	1135862	A	T
1	1136070	A	T
1	1137318	G	A
1	1138098	C	A
1	1138904	A	G
1	1139361	G	A
1	1139600	T	G
1	1139612	G	C
1	1139616	T	A
1	1139955	T	C
1	1140588	C	A
1	1140744	G	A
1	1140796	A	C
1	1141454	G	A
1	1141459	G	A
1	1141506	C	T
1	1141603	T	A
1	1141642	A	T
1	1141663	C	A
1	1141821	G	A
1	1141858	A	G
1	1142026	T	C
1	1142127	C	T
1	1142161	A	T
1	1142225	A	G
1	1142246	A	T
1	1142251	G	A
1	1142264	A	G
1	1142291	G	A
1	1142316	A	G
1	1142319	A	G
1	1142321	G	T
1	1142327	T	A
1	1142330	T	C
1	1142338	T	A
1	1142347	A	T
1	1142381	T	C
1	1142383	C	A
1	1142386	A	G
1	1142393	T	G
1	1142399	A	G
1	1142401	T	C
1	1142413	T	A
1	1142441	G	C
1	1142446	G	T
1	1142451	G	C
1	1142474	T	G
1	1142491	G	A
1	1142512	A	T
1	1142534	A	C
1	1142903	G	A
1	1142972	A	T
1	1143017	C	T
1	1143050	AT	CC
1	1143053	A	G
1	1143059	TT	AC
1	1143107	CC	TT
1	1143120	G	T
1	1143123	GG	AA
1	1143132	T	A
1	1143152	T	A
1	1143161	T	A
1	1143168	T	A
1	1143176	G	A
1	1143179	T	A
1	1143183	TT	AC
1	1143193	ATT	CCC
1	1143199	T	A
1	1143202	A	C
1	1143206	AAT	GCA
1	1143223	G	A
1	1143235	CGTG	ACCC
1	1143247	AG	TC
1	1143256	G	A
1	1143259	GG	AA
1	1143267	C	A
1	1143270	C	A
1	1143275	A	T
1	1143291	G	A
1	1143337	A	G
1	1143379	T	C
1	1143443	C	T
1	1143494	C	T
1	1143653	G	T
1	1143832	A	C
1	1144061	A	G
1	1144320	A	C
1	1144622	G	T
1	1144736	G	A
1	1144850	A	G
1	1144854	A	T
1	1145010	C	G
1	1146913	A	G
1	1147537	A	G
1	1148269	G	A
1	1148420	A	T
1	1148773	T	A
1	1150961	C	A
1	1153526	T	C
1	1154106	T	C
1	1158465	A	C
1	1158517	T	C
1	1158541	A	T
1	1158555	A	G
1	1158573	T	C
1	1158584	T	G
1	1158591	T	A
1	1158659	G	A
1	1158754	T	A
1	1158930	G	T
1	1158943	A	G
1	1158966	T	C
1	1159096	T	C
1	1159106	T	A
1	1159108	CC	TT
1	1159112	T	G
1	1159115	T	A
1	1159131	T	A
1	1159159	A	G
1	1159686	T	A
1	1159810	C	G
1	1161421	A	C
1	1161734	T	C
1	1161740	T	C
1	1161746	C	T
1	1162124	T	G
1	1162222	C	T
1	1162324	A	C
1	1162447	C	T
1	1163183	T	G
1	1163523	A	T
1	1163842	G	T
1	1164142	G	A
1	1164914	G	C
1	1164944	T	C
1	1166204	T	C
1	1167305	A	G
1	1167335	A	T
1	1167445	C	A
1	1167520	T	C
1	1167844	C	T
1	1167880	CT	TA
1	1168402	C	T
1	1168665	C	A
1	1168697	A	G
1	1168721	A	G
1	1168728	A	G
1	1168740	C	G
1	1168792	T	A
1	1168802	A	T
1	1168965	G	T
1	1169282	A	T
1	1169632	A	T
1	1169660	A	T
1	1169662	G	A
1	1169741	A	T
1	1169854	T	A
1	1169886	T	A
1	1169929	T	C
1	1169931	T	A
1	1169933	T	A
1	1169939	T	C
1	1169947	CA	TG
1	1169954	G	T
1	1169956	G	A
1	1169958	A	T
1	1169962	A	C
1	1169966	G	A
1	1170003	G	T
1	1170049	C	T
1	1170071	T	G
1	1170149	C	G
1	1170207	C	A
1	1170227	G	A
1	1170244	G	A
1	1170253	C	T
1	1170255	C	A
1	1170301	A	T
1	1170321	G	C
1	1170330	G	A
1	1170367	T	C
1	1170382	A	G
1	1170404	G	A
1	1170440	G	A
1	1170479	C	A
1	1170601	T	G
1	1170613	T	C
1	1170633	G	A
1	1170638	C	A
1	1170643	C	T
1	1170650	T	C
1	1170701	C	T
1	1170709	T	A
1	1170764	A	G
1	1170970	A	T
1	1171203	G	T
1	1171259	A	T
1	1171274	C	A
1	1171285	T	A
1	1171491	T	A
1	1171493	TTT	AAA
1	1171497	T	A
1	1171501	TTT	AAA
1	1171505	TTTG	AAGA
1	1171511	C	A
1	1171514	CC	GG
1	1171554	A	T
1	1171559	G	A
1	1171601	T	G
1	1171614	C	G
1	1171627	T	G
1	1171633	G	A
1	1171666	A	T
1	1171668	T	G
1	1171707	T	C
1	1171745	T	A
1	1171770	A	G
1	1171829	G	A
1	1171831	A	C
1	1171833	G	A
1	1171835	C	T
1	1171838	C	T
1	1171850	A	C
1	1171853	G	T
1	1171855	GT	AA
1	1171858	GC	AA
1	1171861	TT	AA
1	1171866	A	G
1	1171869	A	T
1	1171871	C	G
1	1171908	A	T
1	1171911	G	A
1	1171915	T	C
1	1171925	CA	GT
1	1171954	C	T
1	1171991	A	G
1	1171996	T	G
1	1172014	T	A
1	1172019	T	C
1	1172021	G	A
1	1172025	C	T
1	1172030	C	G
1	1172061	GG	AA
1	1172067	CG	TA
1	1172070	A	G
1	1172095	G	A
1	1172136	A	G
1	1172184	C	T
1	1172764	A	T
1	1172811	G	C
1	1172819	AA	TT
1	1173161	G	T
1	1173194	C	G
1	1173253	T	C
1	1173274	G	A
1	1173298	G	T
1	1173413	T	C
1	1173418	T	C
1	1173716	C	T
1	1174019	A	C
1	1174170	T	C
1	1174243	A	C
1	1175561	A	G
1	1175600	C	T
1	1175773	C	T
1	1175988	G	T
1	1176163	A	T
1	1176542	C	T
1	1176582	C	T
1	1176980	A	G
1	1177912	A	C
1	1177932	T	A
1	1178349	C	G
1	1178608	A	G
1	1178984	C	G
1	1179391	A	T
1	1179960	A	G
1	1180195	C	T
1	1180290	T	G
1	1181112	A	G
1	1181940	G	T
1	1182624	A	T
1	1184093	G	A
1	1184139	C	A
1	1184380	G	A
1	1184490	T	C
1	1184495	C	T
1	1184498	A	G
1	1184563	G	T
1	1184569	T	G
1	1184590	T	C
1	1184600	T	C
1	1184855	G	A
1	1184945	T	A
1	1185011	T	C
1	1185047	T	C
1	1185317	C	A
1	1185329	T	G
1	1185563	C	T
1	1187417	TTGC	AGAA
1	1188434	A	C
1	1189375	C	A
1	1189992	G	A
1	1190703	A	G
1	1191118	T	G
1	1191435	C	T
1	1191870	C	A
1	1192121	A	G
1	1193354	C	T
1	1193381	A	C
1	1193396	C	T
1	1193672	G	A
1	1193707	G	T
1	1193730	G	C
1	1193736	G	C
1	1193745	C	A
1	1193758	A	G
1	1193787	T	A
1	1193796	CG	TA
1	1193807	A	T
1	1193840	T	A
1	1193848	G	C
1	1193890	C	A
1	1193892	G	A
1	1193900	T	A
1	1193930	A	T
1	1193943	A	G
1	1193956	GG	TA
1	1193971	G	T
1	1193980	A	C
1	1193992	T	G
1	1194025	T	G
1	1194029	A	G
1	1194158	T	C
1	1194246	A	G
1	1194289	T	C
1	1194304	T	A
1	1197275	T	C
1	1197296	T	A
1	1197298	T	A
1	1197458	C	A
1	1197487	T	C
1	1198351	T	G
1	1198529	A	G
1	1198806	A	T
1	1199647	A	C
1	1200321	T	G
1	1200405	T	C
1	1201049	T	C
1	1201325	G	A
1	1201556	C	G
1	1201757	A	C
1	1202547	G	C
1	1203627	C	G
1	1204549	C	G
1	1206132	A	G
1	1206179	G	A
1	1206669	T	A
1	1207631	T	G
1	1207742	G	A
1	1208421	C	T
1	1208728	C	T
1	1208938	C	A
1	1209662	A	C
1	1211716	G	T
1	1211865	C	T
1	1212011	G	A
1	1214103	T	C
1	1215230	T	C
1	1215837	C	A
1	1216558	C	G
1	1216863	T	C
1	1217087	T	G
1	1217472	T	G
1	1217632	A	T
1	1217742	T	C
1	1217843	G	A
1	1218274	A	T
1	1219320	T	C
1	1219574	C	A
1	1219863	A	T
1	1219980	T	A
1	1220150	G	A
1	1220469	G	C
1	1220517	G	A
1	1220819	C	T
1	1220893	G	A
1	1220998	G	T
1	1221161	G	C
1	1221314	A	C
1	1221350	T	A
1	1221493	A	C
1	1221514	T	C
1	1222132	A	C
1	1222326	G	C
1	1223092	T	C
1	1223605	C	T
1	1225411	C	A
1	1226551	T	C
1	1226581	T	C
1	1227493	T	G
1	1228801	G	A
1	1228831	A	T
1	1228908	C	T
1	1230313	G	A
1	1231147	T	C
1	1232427	C	A
1	1232579	A	C
1	1233096	A	C
1	1233666	GG	AA
1	1234740	C	T
1	1236971	C	T
1	1237151	TT	GA
1	1237214	C	T
1	1237312	G	A
1	1237495	A	T
1	1237514	A	C
1	1238041	G	T
1	1238377	G	A
1	1238774	T	A
1	1238986	A	C
1	1239354	C	G
1	1240045	A	G
1	1240105	G	A
1	1240140	A	C
1	1240323	A	G
1	1241208	C	G
1	1241922	G	T
1	1242372	C	T
1	1242537	T	G
1	1242550	C	G
1	1242912	G	A
1	1242924	G	A
1	1242977	G	A
1	1243024	C	T
1	1243087	A	C
1	1243133	A	G
1	1276616	T	C
1	1282224	G	T
1	1282314	G	C
1	1282357	A	G
1	1288787	A	C
1	1382716	G	A
1	1423007	T	A
1	1423645	C	A
1	1423727	G	T
1	1423970	A	G
1	1424033	A	T
1	1424044	A	T
1	1424237	A	G
1	1424372	G	A
1	1424464	A	G
1	1424528	A	T
1	1424666	C	T
1	1424739	G	T
1	1425645	T	A
1	1425648	C	A
1	1425813	C	A
1	1426278	A	G
1	1426358	A	T
1	1426479	A	T
1	1426755	T	A
1	1428491	A	T
1	1428570	A	T
1	1428586	A	C
1	1428717	C	T
1	1428724	AG	TA
1	1428889	A	T
1	1428947	G	C
1	1429060	C	T
1	1429095	C	T
1	1429168	G	A
1	1429238	G	T
1	1429255	A	G
1	1429263	T	G
1	1429296	C	T
1	1429312	T	A
1	1429373	A	G
1	1429386	G	A
1	1429398	A	C
1	1429693	A	G
1	1429841	G	A
1	1429925	A	G
1	1429954	T	C
1	1430141	C	A
1	1430179	T	G
1	1430239	C	T
1	1431611	A	T
1	1432196	A	C
1	1432741	T	C
1	1432979	TT	AA
1	1433204	CC	TT
1	1433216	C	G
1	1433244	G	A
1	1433383	A	G
1	1433388	G	C
1	1433637	C	T
1	1433784	T	A
1	1433937	C	A
1	1433952	T	A
1	1435039	A	G
1	1435248	C	A
1	1435533	T	G
1	1435771	C	G
1	1435846	G	A
1	1436602	A	G
1	1436941	C	A
1	1437298	T	C
1	1437868	C	T
1	1438193	G	A
1	1438278	A	T
1	1438309	A	C
1	1438466	T	A
1	1438483	C	T
1	1438511	G	C
1	1438584	A	G
1	1438872	C	A
1	1438969	A	C
1	1439352	T	G
1	1439448	T	C
1	1439532	G	C
1	1439548	G	C
1	1439582	T	C
1	1439714	A	T
1	1439716	T	C
1	1439844	C	T
1	1440076	T	G
1	1440078	C	T
1	1440340	G	A
1	1440347	TA	CG
1	1440350	AA	GT
1	1440355	A	T
1	1440420	G	C
1	1440666	G	T
1	1440811	A	C
1	1440813	T	C
1	1440829	C	T
1	1440841	A	C
1	1440854	T	A
1	1440864	TG	CA
1	1440895	C	A
1	1440904	A	T
1	1440912	T	C
1	1440915	G	C
1	1440940	G	A
1	1440953	AC	TT
1	1440962	A	T
1	1440987	T	C
1	1441086	G	A
1	1441150	A	T
1	1441153	A	T
1	1441155	A	T
1	1441159	CAA	TTT
1	1441175	G	A
1	1441245	C	A
1	1441260	T	C
1	1441262	A	G
1	1441292	C	T
1	1441310	G	T
1	1441339	T	G
1	1441343	T	G
1	1441346	A	C
1	1441353	TC	AT
1	1441358	A	G
1	1441479	G	T
1	1441518	T	C
1	1445641	G	A
1	1445645	GA	TG
1	1445655	T	C
1	1445659	C	T
1	1445724	T	A
1	1445729	A	G
1	1445733	T	C
1	1445757	C	T
1	1445798	G	A
1	1445822	C	T
1	1445831	A	C
1	1445860	G	C
1	1445886	C	A
1	1445907	G	A
1	1445928	C	T
1	1445941	A	G
1	1445946	G	A
1	1445957	TG	CA
1	1445962	T	G
1	1445973	C	T
1	1445988	G	A
1	1446039	C	T
1	1446083	T	G
1	1446131	C	T
1	1446990	G	C
1	1447627	T	C
1	1447785	T	G
1	1448115	G	A
1	1448374	G	A
1	1449118	A	C
1	1452333	G	A
1	1453707	C	G
1	1453748	G	T
1	1454085	T	A
1	1454990	G	A
1	1455754	T	G
1	1456542	T	C
1	1456863	A	T
1	1457170	T	C
1	1457284	G	A
1	1457806	G	T
1	1457976	T	C
1	1458063	C	A
1	1458159	A	G
1	1458161	C	A
1	1458224	C	A
1	1458241	T	A
1	1458325	C	A
1	1458699	A	G
1	1458747	A	T
1	1458805	G	C
1	1458857	A	T
1	1458909	G	A
1	1458926	C	T
1	1459013	T	A
1	1459023	T	C
1	1459034	C	T
1	1459052	T	A
1	1459059	C	A
1	1459918	C	T
1	1460492	G	A
1	1460528	A	T
1	1460653	A	T
1	1460855	C	T
1	1460866	A	G
1	1461086	TC	AA
1	1461089	G	A
1	1461127	T	C
1	1461174	C	A
1	1461286	A	G
1	1461848	T	A
1	1461945	T	G
1	1461951	C	A
1	1461959	T	C
1	1462211	A	G
1	1462454	T	A
1	1462988	C	G
1	1463819	T	A
1	1464260	T	C
1	1464841	A	G
1	1466808	C	G
1	1467443	G	A
1	1467780	C	T
1	1468060	T	A
1	1468650	T	G
1	1468868	AA	TT
1	1469258	T	G
1	1471351	G	A
1	1472223	G	A
1	1472551	A	G
1	1473286	T	C
1	1474515	G	A
1	1476347	C	T
1	1476349	G	T
1	1476472	A	C
1	1476479	C	A
1	1476482	T	A
1	1476489	GA	TC
1	1476493	AAG	TCC
1	1476526	C	T
1	1476549	C	T
1	1476616	G	A
1	1476636	G	A
1	1476663	C	T
1	1476689	T	A
1	1476817	G	A
1	1477384	T	C
1	1477815	CC	TT
1	1477835	A	G
1	1477850	A	G
1	1477873	C	T
1	1477940	G	A
1	1477943	A	G
1	1478069	A	T
1	1478246	C	A
1	1478438	A	G
1	1479099	T	A
1	1479546	A	T
1	1479733	C	T
1	1480907	T	G
1	1481204	T	C
1	1481694	C	T
1	1482743	T	C
1	1483156	G	T
1	1484255	T	C
1	1484382	T	C
1	1484414	C	T
1	1484443	G	A
1	1484826	A	C
1	1485291	T	C
1	1485357	A	G
1	1485393	G	A
1	1485396	C	T
1	1485411	C	T
1	1485504	G	A
1	1485507	A	G
1	1485573	T	C
1	1485582	C	T
1	1485591	G	A
1	1485642	G	A
1	1486206	T	C
1	1486503	C	T
1	1486507	T	C
1	1486509	T	C
1	1486530	A	G
1	1486566	C	T
1	1486839	A	C
1	1486844	A	G
1	1486866	C	G
1	1486920	A	G
1	1486953	C	A
1	1486958	A	C
1	1487020	C	T
1	1487091	G	A
1	1487121	T	C
1	1487124	A	C
[truncated: 520,546+ more rows]
