# Supplementary material for: Linked-read sequencing of gametes allows efficient genome-wide analysis of meiotic recombination
Source: Nat Commun. 2019 Sep 20;10:4310. doi: 10.1038/s41467-019-12209-2 (PMC6754367; doi:10.1038/s41467-019-12209-2)
Supplement: Supplementary file 9 — Supplementary Data 5 [file 41467_2019_12209_MOESM9_ESM.xlsx]

## Sheet: Suppl_Data_5_rdOverlap_CO
Supplementary Data 5 Random overlapping of independent COs
COs per bin (k)	Pool
	P200R1	P200R2	P1250R1	P1250R2
0	2121	2232	1947	1697
1	1346	1302	1402	1455
2	427	380	505	624
3	90	74	121	178
4	14	11	22	38
5	2	1	3	7
6	0	0	0	1
7	0	0	0	0
No.bins.sum.k1-7	1879	1768	2053	2303
Total No.bins	4000	4000	4000	4000
No.COs.expected	2538	2334	2880	3430
No.unique.COs.observed	2174	2024	2418	2789
Uniqueness%	85.7	86.7	84.0	81.3
Note: Uniqueness: the total number of observed unique COs divided by the total number of expected CO-carrying molecules. Simulated with Poisson distribution (Supplementary Note 2). For example, for P200R1, 2,538 were predicted as CO molecules, where 85.7% were unique and the remaining 14.3% could be explained by random overlap of independent CO molecules.
