# Supplementary material for: Linked-read sequencing of gametes allows efficient genome-wide analysis of meiotic recombination
Source: Nat Commun. 2019 Sep 20;10:4310. doi: 10.1038/s41467-019-12209-2 (PMC6754367; doi:10.1038/s41467-019-12209-2)
Supplement: Supplementary file 10 — Supplementary Data 6 [file 41467_2019_12209_MOESM10_ESM.xlsx]

## Sheet: Suppl_data_6_Pool_size_CO_Mcove
Supplementary Data 6 Molecule coverage per CO for various pool size
Molecule coverage per CO (k)	Pool size (Number of F2s)
	50	200	300	400	500	600	700	800	900	1000	1250	2000	3000	4000	5000	6000	7000	8000	9000	10000
0	0	223	654	1218	1859	2551	3273	4019	4781	5555	7525	13580	21781	30029	38297	46577	54861	63149	71440	79733
1	1	448	874	1221	1493	1707	1878	2018	2133	2231	2417	2727	2915	3015	3076	3117	3147	3170	3188	3202
2	4	449	585	613	600	571	539	506	476	448	388	274	195	151	124	104	90	80	71	64
3	12	301	261	205	160	127	103	85	71	60	42	18	9	5	3	2	2	1	1	1
4	23	151	87	51	32	21	15	11	8	6	3	1	0	0	0	0	0	0	0	0
5	38	61	23	10	5	3	2	1	1	0	0	0	0	0	0	0	0	0	0	0
6	50	20	5	2	1	0	0	0	0	0	0	0	0	0	0	0	0	0	0	0
7	58	6	1	0	0	0	0	0	0	0	0	0	0	0	0	0	0	0	0	0
8	58	1	0	0	0	0	0	0	0	0	0	0	0	0	0	0	0	0	0	0
9	52	0	0	0	0	0	0	0	0	0	0	0	0	0	0	0	0	0	0	0
10	42	0	0	0	0	0	0	0	0	0	0	0	0	0	0	0	0	0	0	0
11	30	0	0	0	0	0	0	0	0	0	0	0	0	0	0	0	0	0	0	0
12	20	0	0	0	0	0	0	0	0	0	0	0	0	0	0	0	0	0	0	0
13	13	0	0	0	0	0	0	0	0	0	0	0	0	0	0	0	0	0	0	0
14	7	0	0	0	0	0	0	0	0	0	0	0	0	0	0	0	0	0	0	0
15	4	0	0	0	0	0	0	0	0	0	0	0	0	0	0	0	0	0	0	0
16	2	0	0	0	0	0	0	0	0	0	0	0	0	0	0	0	0	0	0	0
17	1	0	0	0	0	0	0	0	0	0	0	0	0	0	0	0	0	0	0	0
18	0	0	0	0	0	0	0	0	0	0	0	0	0	0	0	0	0	0	0	0
19	0	0	0	0	0	0	0	0	0	0	0	0	0	0	0	0	0	0	0	0
20	0	0	0	0	0	0	0	0	0	0	0	0	0	0	0	0	0	0	0	0
CO sum k:1-20	415	1437	1836	2102	2291	2429	2537	2621	2689	2745	2850	3020	3119	3171	3203	3223	3239	3251	3260	3267
CO sum k:2-20	414	989	962	881	798	722	659	603	556	514	433	293	204	156	127	106	92	81	72	65
CO expected total	415	1660	2490	3320	4150	4980	5810	6640	7470	8300	10375	16600	24900	33200	41500	49800	58100	66400	74700	83000
Molecule sum k:1-20	3331	3328	3327	3328	3332	3329	3335	3334	3335	3331	3331	3333	3332	3332	3333	3331	3333	3333	3333	3333
Molecule sum k:2-20	3330	2880	2453	2107	1839	1622	1457	1316	1202	1100	914	606	417	317	257	214	186	163	145	131
Molecule expected	3333
Uniqueness	0.125	0.432	0.552	0.632	0.688	0.73	0.761	0.786	0.806	0.824	0.856	0.906	0.936	0.952	0.961	0.968	0.972	0.975	0.978	0.98
Note: Molecule sum k:1-20 gives the number of identifiable recombinant molecules. Uniqueness: the total number of predicted unique COs divided by the total number of predicted CO-carrying molecules, i.e., CO sum k:1-20 / Molecule sum k:1-20. Simulated with Poisson distribution (Supplementary Note 2).
