# Supplementary material for: Linked-read sequencing of gametes allows efficient genome-wide analysis of meiotic recombination
Source: Nat Commun. 2019 Sep 20;10:4310. doi: 10.1038/s41467-019-12209-2 (PMC6754367; doi:10.1038/s41467-019-12209-2)
Supplement: Supplementary file 11 — Supplementary Data 7 [file 41467_2019_12209_MOESM11_ESM.xlsx]

## Sheet: Suppl_Data_7_Comparison_seqcost
Supplementary Data 7 Current per-library costs of different technologies to obtain the same number of raw molecules and thus recombinant molecules
Technology	Price of DNA Library	Number of Molecule*	Length of Molecule*	Coverage of Molecule	Gb in Total	Price of Sequencing	Price in Total
MPIPZ (rates in Euro)
10X Genomics w/ Illumina HiSeq	670	10 million	40 kb	0.12x	48	8 per Gb	1,054
Nanopore	270			1.00x	400	580 per Nanopore cell or 5 Gb	46,670
PacBio	445			1.00x	400	900 per SMRT cell or 5 Gb	72,445
UC Davis (internal rates in US Dollars)
10X Genomics w/ Illumina NovaSeq	918	10 million	40 kb	0.12x	48	8 per Gb	1,302
10X Genomics w/ Illumina HiSeq	918			0.12x	48	20 per Gb	1,878
Nanopore	included			1.00x	400	2,880 per Nanopore cell or 60~80 Gb	14,400~19,200
PacBio	426			1.00x	400	1170 per SMRT cell or 5 Gb	93,600
* Expected number, length and base coverage of molecules, which can lead to thousands of recombiant molecules, was based on experience with 10X libraries.
