# Supplementary material for: Linked-read sequencing of gametes allows efficient genome-wide analysis of meiotic recombination
Source: Nat Commun. 2019 Sep 20;10:4310. doi: 10.1038/s41467-019-12209-2 (PMC6754367; doi:10.1038/s41467-019-12209-2)
Supplement: Supplementary file 12 — Source Data [file 41467_2019_12209_MOESM12_ESM.zip]

Archive with 12 entries (12 files):
- Source_Data/Source_Data_main_Figure_2.zip
- Source_Data/Source_Data_main_Figure_3.zip
- Source_Data/Source_Data_main_Figure_4.zip
- Source_Data/Source_Data_main_Table_2.zip
- Source_Data/Source_Data_supplementary_Figure_1.zip
- Source_Data/Source_Data_supplementary_Figure_2.zip
- Source_Data/Source_Data_supplementary_Figure_3.zip
- Source_Data/Source_Data_supplementary_Figure_4.zip
- Source_Data/Source_Data_supplementary_Figure_5.zip
- Source_Data/Source_Data_supplementary_Figure_6.zip
- Source_Data/Source_Data_supplementary_Figure_7.zip
- Source_Data/Source_Data_supplementary_Figure_8.zip
